# Supplementary material for: Angle-Matched Isometric and Isokinetic Hamstring-to-Quadriceps Ratios Are Not Directly Interchangeable: An Exploratory Multi-Angle Dynamometry Study
Source: Bioengineering (Basel). 2026 Jun 26;13(7):744. doi: 10.3390/bioengineering13070744 (PMC13405163; doi:10.3390/bioengineering13070744)
Supplement: Supplementary file 1 [file bioengineering-13-00744-s001.zip]

Archive with 1 entries (1 files):
- bioengineering-4395706-supplementary.pdf
